# Supplementary material for: Parental Stress, Parent-Child Relationship, and Child Wellbeing: A National Study of Family Life After COVID-19 Pandemic
Source: Behav Sci (Basel). 2025 Oct 20;15(10):1423. doi: 10.3390/bs15101423 (PMC12561007; doi:10.3390/bs15101423)
Supplement: Supplementary file 1 [file behavsci-15-01423-s001.zip]

Archive with 1 entries (1 files):
- behavsci-3881575-supplementary.pdf
